# Supplementary material for: Characterization of Key Aroma Compounds of Zhuyeqing by Aroma Extract Dilution Analysis, Quantitative Measurements, Aroma Recombination, and Omission Studies
Source: Foods. 2025 Jan 21;14(3):344. doi: 10.3390/foods14030344 (PMC11817035; doi:10.3390/foods14030344)
Supplement: Supplementary file 1 [file foods-14-00344-s001.zip]

Archive with 1 entries (1 files):
- foods-3391468-supplementary.pdf
